# Supplementary material for: PHA Production from Cheese Whey and “Scotta”: Comparison between a Consortium and a Pure Culture of Leuconostoc mesenteroides
Source: Microorganisms. 2021 Nov 25;9(12):2426. doi: 10.3390/microorganisms9122426 (PMC8704080; doi:10.3390/microorganisms9122426)
Supplement: Supplementary file 1 [file microorganisms-09-02426-s001.zip]

Archive with 1 entries (1 files):
- microorganisms-1485225-supplementary.pdf
